# Supplementary material for: Stereotypic generation of axial tenocytes from bipartite sclerotome domains in zebrafish
Source: PLoS Genet. 2018 Nov 2;14(11):e1007775. doi: 10.1371/journal.pgen.1007775 (PMC6235400; doi:10.1371/journal.pgen.1007775)
Supplement: S1 Table — (XLSX) [file pgen.1007775.s013.xlsx]

## Sheet: Fig 6C tenocyte mapping
	Tenocyte final location (# of tenocytes)				Tenocyte final location (Proportion)
Sclerotome cell starting location	Dorsal MTJ	MTJ Tip	Ventral MTJ	Total tenocytes	Dorsal MTJ	MTJ Tip	Ventral MTJ
Ventral sclerotome domain	1	78	29	108	0.00925926	0.722222	0.268519
Sc. derived notochord associated cells	64	21	0	85	0.752941	0.247059	0
Dorsal sclerotome domain	39	1	0	40	0.975	0.025	0
Ventral sclerotome domain (combined)	65	99	29	193	0.336788	0.512953	0.150259

## Sheet: Fig 7B tenocyte quantification
Average number of tenocytes per MTJ (somites 18-22)
	scxa		tnmd
Fish #	DMSO	Cyc	DMSO	Cyc
1	9.8	3.2	11	1.4
2	8.4	5.6	9.6	2.8
3	9.8	4	10.2	2.4
4	10.8	6.2	11.2	2
5	10.8	5.8	9.4	1.4
6	11	5.4	8.8	1.4
7	11	3.8	10	1.8
8	9.2	3.8	7.8	1.2
9	10.2	3.8	9.2	0.6
10	9.6	3.6	9.2

## Sheet: Fig 7D tenocyte quantification
Average number of tenocytes per MTJ (somites 18-22)
	nkx3.1
Fish #	DMSO	Cyc
1	18.6	4.8
2	17.8	3.4
3	20	5.4
4	14.6	4.6
5	16	5.4
6	16.6	2.8
7	15.8	2.6
8	12.6	2.4

## Sheet: Fig 7F muscle detachment
Percentage of detached somites
Fish #	DMSO	Cyc
1	0	0.625
2	0	0.625
3	0	0.625
4	0	0.625
5	0	0.625
6	0.0625	0.625
7	0.0625	0.0625
8	0	0.25
9	0	0.5
10	0.0625	0
11	0	0.0625
12	0	0
13	0
14	0
15	0.625

## Sheet: Fig S7 tenocyte process length
Tenocyte #	Process length (µm)
1	51.19
2	36.12
3	30.07
4	34.81
5	61.02
6	55.06
7	59.52
8	51.47
9	41.36
10	39.7
11	31.5
12	47.8
13	41.09
14	33.51
15	33.23
16	37.14
17	36.01
18	43.56
19	32.58
20	34.19
21	42.27
22	52.07
23	51.61
24	29.02
25	38.5
26	28.52
27	37.95
28	29.67
